# Supplementary material for: The Parasite Load of Trypanosoma cruzi Modulates Feeding and Defecation Patterns of the Chagas Disease Vector Triatoma infestans
Source: Microorganisms. 2022 May 10;10(5):1003. doi: 10.3390/microorganisms10051003 (PMC9143535; doi:10.3390/microorganisms10051003)
Supplement: Supplementary file 1 [file microorganisms-10-01003-s001.zip]

Archive with 2 entries (2 files):
- Table S1, Table S2, Table S4, Table S5 and Figure S1.pdf
- Table S3 Compiled database.xlsx
